# Supplementary material for: New alleles of D-2-hydroxyglutarate dehydrogenase enable studies of oncometabolite function in Drosophila melanogaster
Source: G3 (Bethesda). 2025 Jun 9;15(8):jkaf132. doi: 10.1093/g3journal/jkaf132 (PMC12341949; doi:10.1093/g3journal/jkaf132)
Supplement: jkaf132_Supplementary_Data [file jkaf132_supplementary_data.zip]

Archive with 4 entries (4 files):
- Figure_S1_G3-2025-405829.pdf
- Figure_S2_G3-2025-405829.pdf
- Supplemental_Material_Legends_G3-2025-405829.docx
- Table_S1_G3-2025-405829.csv
